# Supplementary material for: An Empirical Study Analyzing the Moderating Effect of Supervisor Support and Mediating Effect of Presenteeism among Eustress, Distress, and Innovative Behavior
Source: Behav Sci (Basel). 2023 Mar 2;13(3):219. doi: 10.3390/bs13030219 (PMC10045315; doi:10.3390/bs13030219)
Supplement: Supplementary file 1 [file behavsci-13-00219-s001.zip]

Archive with 1 entries (1 files):
- behavsci-2159556-supplementary.pdf
